# Supplementary material for: Features of spatial and functional segregation and integration of the primate connectome revealed by trade-off between wiring cost and efficiency
Source: PLoS Comput Biol. 2017 Sep 29;13(9):e1005776. doi: 10.1371/journal.pcbi.1005776 (PMC5645157; doi:10.1371/journal.pcbi.1005776)
Supplement: S2 Table — (TXT) [file pcbi.1005776.s002.txt]

  1.6063841e+001 -1.2042448e+001  2.0107697e+001
  1.7355010e+000  2.1967728e+001  7.8684020e+000
  3.6421370e+000  2.6543140e+001  7.3198570e+000
  7.9372690e+000  2.1258953e+001  8.6686820e+000
  4.3330530e+000  2.1897833e+001  6.6717340e+000
  1.6448619e+001  1.8624007e+001  1.1669876e+001
  1.3391783e+001  2.0075862e+001  1.0350425e+001
  1.7529817e+001  1.5374836e+001  7.7564050e+000
  8.3800780e+000  2.3405953e+001  1.0728800e+001
  4.4810270e+000  1.4184155e+001  2.8485950e+000
  4.2392300e+000  1.8203575e+001  4.5059410e+000
  1.3243648e+001  1.5702567e+001  8.0987520e+000
  7.9360500e+000  1.6062234e+001  6.4040710e+000
  2.3692040e+000  1.3555628e+001  2.3738150e+000
  2.4657880e+000  2.1052945e+001  4.3275030e+000
  1.6653556e+001 -1.4809961e+001  1.9920288e+001
  3.7185510e+000 -2.1701671e+001  1.6149125e+001
  2.4325350e+000  1.2564374e+001  1.2772503e+001
  4.5388660e+000  1.7025962e+001  1.3626944e+001
  4.9737590e+000  1.3354170e+001  1.6558528e+001
  2.7590200e+000  7.2125980e+000  6.4779900e-001
  5.0383690e+000 -2.3033502e+001  2.1500310e+000
  3.7026570e+000 -2.8290182e+001  7.2619600e+000
  1.6672330e+000  1.5099160e+001  5.5212020e+000
  1.9324770e+001  3.5063460e+000 -1.4566816e+001
  1.9916932e+001 -2.1182450e+000 -1.4084345e+001
  1.3369371e+001 -9.5367820e+000  1.6750237e+001
  1.5569283e+001 -1.0316080e+001  1.8165607e+001
  1.3311201e+001 -3.8344980e+000  1.9958376e+001
  1.9471626e+001  1.5142067e+001  1.0182656e+001
  1.2500068e+001  1.6213451e+001  1.3188616e+001
  9.1306250e+000 -2.3815813e+001  1.9007429e+001
  1.1916803e+001  5.7353950e+000  1.7123633e+001
  7.7252090e+000  1.2619370e+001  1.9566543e+001
  2.0080696e+001  1.1216088e+001  9.7494890e+000
  2.1710607e+001  1.2058064e+001  7.5242870e+000
  1.5987809e+001 -2.5685963e+001  1.7574689e+001
  2.1418019e+001 -1.5610948e+001  1.5631489e+001
  1.5419695e+001  1.1113584e+001  1.5321533e+001
  5.4500550e+000  1.5082160e+001  1.8425425e+001
  1.7286568e+001 -1.1512871e+001  7.0267980e+000
  2.5137167e+001 -4.8298220e+000 -1.1065178e+001
  2.3011424e+001 -8.8149820e+000 -1.3848671e+001
  2.5499858e+001 -1.2088528e+001 -5.6090760e+000
  2.6662474e+001 -1.3402140e+001 -9.5435420e+000
  1.2908026e+001 -3.2418131e+001  1.8038359e+001
  1.6153284e+001  9.3812030e+000  1.3631950e+001
  2.1656780e+001 -1.3565400e+001 -2.1432110e+000
  1.9602021e+001  3.6213770e+000  4.7470080e+000
  2.2383003e+001 -1.4271320e+001 -2.1296640e+000
  1.1611102e+001  1.2293641e+001  4.2045330e+000
  1.4703668e+001  1.1446329e+001  4.3267290e+000
  6.9219540e+000  1.2192312e+001  2.7634970e+000
  1.9388783e+001  9.3717000e-002  4.9909790e+000
  2.0770833e+001 -5.4704230e+000  2.3611860e+000
  1.2233398e+001 -2.5027965e+001  1.9738695e+001
  1.3237980e+001 -2.3829366e+001  1.9343016e+001
  1.0628549e+001 -2.2667049e+001  1.5736404e+001
  1.0571316e+001 -3.0621518e+001  1.4039385e+001
  3.6916770e+000 -3.2976714e+001  1.7302144e+001
  7.1579500e+000 -3.2301770e+001  1.3914544e+001
  1.7223090e+001 -2.2542627e+001  9.9128890e+000
  1.6936012e+001 -2.3658711e+001  1.2269011e+001
  1.4712994e+001 -2.7607981e+001  1.5952844e+001
  2.0743295e+001 -1.8226869e+001  3.7979310e+000
  1.4997811e+001 -2.2778444e+001  9.8885990e+000
  1.9495853e+001 -2.2730024e+001  7.0624220e+000
  9.9651120e+000 -3.1139898e+001  9.1852980e+000
  2.7218378e+001 -1.6822781e+001  1.5259480e+000
  2.7171246e+001 -1.8382201e+001 -5.1045140e+000
  4.8742380e+000 -3.3878238e+001  9.3889500e+000
  2.1800052e+001  1.3799724e+001  6.1361990e+000
  1.7481610e+001 -1.4027856e+001  1.0097595e+001
  2.0669800e+001 -6.0221430e+000  7.5449110e+000
  2.5287920e+000 -1.3169910e+000  2.0396378e+001
  2.2750922e+001 -5.5076660e+000 -7.5248270e+000
  2.6686379e+001 -1.3660423e+001  4.8327010e+000
  1.6133696e+001 -1.9645936e+001 -8.1803980e+000
  1.1030526e+001 -1.9057621e+001 -5.8212670e+000
  2.1224768e+001 -2.3992364e+001  1.2592496e+001
  2.4963284e+001 -1.8198919e+001  8.4455830e+000
  2.6489147e+001 -1.1546849e+001  8.0961900e-001
  1.2820943e+001 -4.1541644e+001  4.5608480e+000
  1.4923525e+001 -3.5641805e+001  2.2536900e+000
  1.2893577e+001 -3.6594546e+001  1.2563387e+001
  1.5269157e+001 -3.2723370e+001  1.2072354e+001
  2.4118473e+001 -2.7220449e+001  5.8054130e+000
  2.2050483e+001 -2.3359871e+001  8.5493790e+000
  2.5730056e+001 -1.8451819e+001  5.3993680e+000
  2.4747763e+001 -2.4528251e+001  1.1422873e+001
  9.6234880e+000 -2.3425970e+001  1.5079890e+001
  8.9287780e+000 -2.1596475e+001  1.3590536e+001
  1.0277445e+001 -2.0267228e+001  1.5657507e+001
  2.7032186e+001 -2.1840477e+001 -3.0194590e+000
  4.5000000e+000 -0.0000000e+000  2.4300000e+001
  7.9000000e+000  6.3000000e+000  2.1300000e+001
  1.1300000e+001  7.3000000e+000  1.8400000e+001
  2.5000000e+000  6.4000000e+000  2.1000000e+001
  2.0600000e+001  4.3000000e+000  1.5300000e+001
  1.6600000e+001  6.9000000e+000  8.6000000e+000
  2.3000000e+000 -6.8000000e+000  1.8400000e+001
  3.3000000e+000  3.2000000e+000  1.8400000e+001
  1.6400000e+001 -0.0000000e+000  1.7500000e+001
