# Supplementary material for: Features of spatial and functional segregation and integration of the primate connectome revealed by trade-off between wiring cost and efficiency
Source: PLoS Comput Biol. 2017 Sep 29;13(9):e1005776. doi: 10.1371/journal.pcbi.1005776 (PMC5645157; doi:10.1371/journal.pcbi.1005776)
Supplement: S3 Table — (XLSX) [file pcbi.1005776.s003.xlsx]

## Sheet: Sheet1
Name	K(u, v)
Clu. Aug.
Clu. Diff
Clu. Max
Clu. Min
Deg. Aug.
Deg. Diff
Deg. Max
Deg. Min
Deg. Prod.
Matching
Nghbrs.
Geom.	1
